# Supplementary material for: An updated definition of V(D)J recombination signal sequences revealed by high-throughput recombination assays
Source: Nucleic Acids Res. 2022 Nov 12;50(20):11696–711. doi: 10.1093/nar/gkac1038 (PMC9723617; doi:10.1093/nar/gkac1038)
Supplement: gkac1038_Supplemental_Files [file gkac1038_supplemental_files.zip]

Archive with 7 entries (7 files):
- Dataset_S2.xlsx
- Galaxy-Workflow-SARP_cod-flank-mix_process.ga
- Galaxy-Workflow-SARP_non-mix_process.ga
- Galaxy-Workflow-SARP_v1_process.ga
- Movie_S1.mpg
- supplementary_data_NAR_revision2-wh-v5_10-18-22.docx
- supp_dataset_s1.xlsx
